# Supplementary material for: Integration of eQTL Analysis and GWAS Highlights Regulation Networks in Cotton under Stress Condition
Source: Int J Mol Sci. 2022 Jul 8;23(14):7564. doi: 10.3390/ijms23147564 (PMC9324452; doi:10.3390/ijms23147564)
Supplement: Supplementary file 1 [file ijms-23-07564-s001.zip]

Archive with 1 entries (1 files):
- ijms-1786618-supplementary.pdf
